# Supplementary material for: Association of Plasma Metabolites and Salt Sensitivity of Blood Pressure in Chinese Population: The EpiSS Study
Source: Nutrients. 2023 Jan 30;15(3):690. doi: 10.3390/nu15030690 (PMC9921558; doi:10.3390/nu15030690)
Supplement: Supplementary file 1 [file nutrients-15-00690-s001.zip]

Archive with 1 entries (1 files):
- nutrients-2063164-supplementary-done.pdf
